# Supplementary material for: Differences in the transcriptional immune response to Albugo candida between white rust resistant and susceptible cultivars in Brassica rapa L
Source: Sci Rep. 2023 May 26;13:8599. doi: 10.1038/s41598-023-35205-5 (PMC10219939; doi:10.1038/s41598-023-35205-5)
Supplement: Supplementary file 2 — Supplementary Tables. [file 41598_2023_35205_MOESM2_ESM.xlsx]

## Sheet: Title
Title: Differences in the transcriptional immune response to Albugo candida between white rust resistant and susceptible cultivars in Brassica rapa L.
Naomi Miyaji1,2,†, Mst. Arjina Akter1,3,†, Motoki Shimizu2, Hasan Mehraj1, Md Asad-Ud Doullah4, Elizabeth S. Dennis5,6, Izumi Chuma7, Ryo Fujimoto1,*
1 Graduate School of Agricultural Science, Kobe University, Kobe 657-8501, Japan
2 Iwate Biotechnology Research Center, Narita, Kitakami, Iwate 024-0003, Japan
3 Department of Plant Pathology, Faculty of Agriculture, Bangladesh Agricultural University,
Mymensingh-2202, Bangladesh
4 Department of Plant Pathology and Seed Science, Faculty of Agriculture, Sylhet Agricultural
University, Sylhet 3100, Bangladesh
5 CSIRO Agriculture and Food, Canberra, ACT 2601, Australia
6 School of Life Science, Faculty of Science, University of Technology Sydney, Broadway, NSW 2007,
Australia.
7 Obihiro University of Agriculture and Veterinary Medicine, Obihiro, 080-8555, Japan
† These authors have contributed equally to this work and share first authorship.
* Corresponding Author Ryo Fujimoto
Graduate School of Agricultural Science, Kobe University, Kobe 657-8501, Japan
TEL; +81-78-803-5827, FAX; +81-78-803-5829, e-mail; leo@people.kobe-u.ac.jp

## Sheet: Table S1
Table S1 Mapped RNA-sequencing reads to reference genome
Sample name	Replicates	Total reads (paired)	Aligned concordantly exactly 1 time
			mapped reads	%
'Nanane'
N_0HAI	1	9952584	8152250	81.91
	2	8589666	7011745	81.63
N_48HAI	1	9248439	7499287	81.09
	2	11250675	9168899	81.5
N_72HAI	1	9545386	7814730	81.87
	2	9154361	7506450	82
'Misugi'
M_0HAI	1	9258046	7555123	81.61
	2	9262704	7573097	81.76
M_48HAI	1	9316704	7542651	80.96
	2	8560565	6892061	80.51
M _72HAI	1	8529354	5812091	68.14
	2	8303426	6509247	78.39

## Sheet: Table S2
Table S2 Sequence of primers used in this study
Name	Forward primer (5'-3')	Reverse primer (5'-3')
BrAPK1	ACACAGGACAAAAACAAGGA	CTTCTGGTTCAAAGCACAAG
BrBG3	GCAGAACATCGATAGAGCGGT	TGAATGTCCCACTCGAAGGC
BrGSTF9	TCGAGACCGTCCCCGTCGAT	CCAAAAGGTCAGGTCCTTGT
BrPR1	CGAAAGCTCAAGACAGTCCA	GGCCAAGTTCTCTCCGTAAG
BrPR2	AATATCAAGGTCTCCACGAC	GTGTAGATATTCACGAGCAG
BrSUR1	TGAGCGAAGAAGAAGCACAC	AACGCCTCTCAGCGTTACGG
Bractin	CGGTCCAGCTTCGTCATACTCAGCC	AAATGTGATGTGGATATCAGGAAGG

## Sheet: Table S3
Table S3 GO terms of up-regulated genes after 48 h A. candida inoculation in ‘Nanane’
GO accession number	Term type	Term	FDR
GO:0022626	CC	cytosolic ribosome	2.4e-105
GO:0033279	CC	ribosomal subunit	9.8e-104
GO:0044445	CC	cytosolic part	3.8e-100
GO:0003735	MF	structural constituent of ribosome	6e-94
GO:0005840	CC	ribosome	1.3e-86
GO:0043228	CC	non-membrane-bounded organelle	3.6e-85
GO:0043232	CC	intracellular non-membrane-bounded organelle	3.6e-85
GO:0030529	CC	ribonucleoprotein complex	5.3e-81
GO:0005198	MF	structural molecule activity	7.9e-73
GO:0022625	CC	cytosolic large ribosomal subunit	6.8e-71
GO:0044446	CC	intracellular organelle part	4e-70
GO:0044422	CC	organelle part	6.5e-70
GO:0015934	CC	large ribosomal subunit	7.5e-63
GO:0022627	CC	cytosolic small ribosomal subunit	7.3e-47
GO:0005730	CC	nucleolus	1.6e-45
GO:0005829	CC	cytosol	3.4e-43
GO:0015935	CC	small ribosomal subunit	3.8e-43
GO:0032991	CC	macromolecular complex	8.2e-41
GO:0044435	CC	plastid part	3.9e-37
GO:0044434	CC	chloroplast part	4.8e-36
GO:0031974	CC	membrane-enclosed lumen	4.9e-36
GO:0009507	CC	chloroplast	1.2e-35
GO:0043233	CC	organelle lumen	1.5e-35
GO:0070013	CC	intracellular organelle lumen	1.5e-35
GO:0031981	CC	nuclear lumen	5.3e-35
GO:0009536	CC	plastid	8.3e-35
GO:0044428	CC	nuclear part	8.5e-31
GO:0009532	CC	plastid stroma	1.7e-28
GO:0009570	CC	chloroplast stroma	2.9e-27
GO:0005773	CC	vacuole	1.2e-20
GO:0044444	CC	cytoplasmic part	2.7e-20
GO:0055044	CC	symplast	1e-19
GO:0009506	CC	plasmodesma	1e-19
GO:0005911	CC	cell-cell junction	1.2e-19
GO:0030054	CC	cell junction	1.8e-19
GO:0009526	CC	plastid envelope	9.7e-19
GO:0031090	CC	organelle membrane	1e-18
GO:0009941	CC	chloroplast envelope	2.7e-18
GO:0009579	CC	thylakoid	3.2e-18
GO:0005774	CC	vacuolar membrane	6.9e-18
GO:0044437	CC	vacuolar part	8.2e-18
GO:0003723	MF	RNA binding	1.6e-16
GO:0044459	CC	plasma membrane part	1.7e-16
GO:0005618	CC	cell wall	3e-16
GO:0030312	CC	external encapsulating structure	3.5e-16
GO:0031975	CC	envelope	2.1e-14
GO:0031967	CC	organelle envelope	2.1e-14
GO:0005737	CC	cytoplasm	1.7e-13
GO:0044436	CC	thylakoid part	6.2e-12
GO:0042651	CC	thylakoid membrane	8.7e-12
GO:0016020	CC	membrane	1.2e-11
GO:0034357	CC	photosynthetic membrane	1.8e-11
GO:0055035	CC	plastid thylakoid membrane	2.5e-11
GO:0031976	CC	plastid thylakoid	6.6e-11
GO:0009534	CC	chloroplast thylakoid	6.6e-11
GO:0048046	CC	apoplast	8.8e-11
GO:0009535	CC	chloroplast thylakoid membrane	8.8e-11
GO:0031984	CC	organelle subcompartment	1e-10
GO:0005886	CC	plasma membrane	7.4e-09
GO:0009295	CC	nucleoid	3.2e-07
GO:0042623	MF	ATPase activity, coupled	7e-07
GO:0044425	CC	membrane part	1.8e-06
GO:0000790	CC	nuclear chromatin	2.4e-06
GO:0016887	MF	ATPase activity	1.9e-05
GO:0016853	MF	isomerase activity	2.9e-05
GO:0000166	MF	nucleotide binding	7.3e-05
GO:0016831	MF	carboxy-lyase activity	7.3e-05
GO:0008094	MF	DNA-dependent ATPase activity	9.7e-05
GO:0003746	MF	translation elongation factor activity	9.7e-05
GO:0042646	CC	plastid nucleoid	0.00015
GO:0019843	MF	rRNA binding	0.00021
GO:0005507	MF	copper ion binding	0.00038
GO:0005488	MF	binding	0.00046
GO:0070035	MF	purine NTP-dependent helicase activity	0.00067
GO:0016830	MF	carbon-carbon lyase activity	0.00067
GO:0008026	MF	ATP-dependent helicase activity	0.00067
GO:0044454	CC	nuclear chromosome part	0.00073
GO:0016866	MF	intramolecular transferase activity	0.00092
GO:0016741	MF	transferase activity, transferring one-carbon groups	0.00099
GO:0008168	MF	methyltransferase activity	0.00099
MF; Molecular Function, CC; Cellular Component

## Sheet: Table S4
Table S4 GO terms of up-regulated genes after 48 h A. candida inoculation in ‘Misugi’
GO accession number	Term type	Term	FDR
GO:0022626	CC	cytosolic ribosome	6.1e-81
GO:0044445	CC	cytosolic part	4.5e-71
GO:0003735	MF	structural constituent of ribosome	1.2e-70
GO:0033279	CC	ribosomal subunit	3.9e-70
GO:0043228	CC	non-membrane-bounded organelle	6.8e-70
GO:0005840	CC	ribosome	6.8e-70
GO:0043232	CC	intracellular non-membrane-bounded organelle	6.8e-70
GO:0044446	CC	intracellular organelle part	6.8e-70
GO:0044422	CC	organelle part	1e-69
GO:0030529	CC	ribonucleoprotein complex	5.3e-65
GO:0009532	CC	plastid stroma	2.2e-56
GO:0005198	MF	structural molecule activity	2.4e-56
GO:0009570	CC	chloroplast stroma	4.6e-56
GO:0044435	CC	plastid part	4.8e-54
GO:0044434	CC	chloroplast part	1.5e-53
GO:0022625	CC	cytosolic large ribosomal subunit	3.7e-52
GO:0005829	CC	cytosol	6.9e-50
GO:0015934	CC	large ribosomal subunit	2.3e-48
GO:0009507	CC	chloroplast	4.9e-46
GO:0009536	CC	plastid	8.3e-46
GO:0005730	CC	nucleolus	7.1e-39
GO:0032991	CC	macromolecular complex	1.6e-28
GO:0031981	CC	nuclear lumen	8.9e-27
GO:0043233	CC	organelle lumen	2.8e-26
GO:0070013	CC	intracellular organelle lumen	2.8e-26
GO:0031974	CC	membrane-enclosed lumen	4.2e-26
GO:0022627	CC	cytosolic small ribosomal subunit	7.9e-26
GO:0044444	CC	cytoplasmic part	1.6e-24
GO:0044428	CC	nuclear part	1.1e-23
GO:0015935	CC	small ribosomal subunit	1.3e-23
GO:0005773	CC	vacuole	1.9e-23
GO:0009941	CC	chloroplast envelope	2.5e-21
GO:0009526	CC	plastid envelope	3.4e-21
GO:0055044	CC	symplast	5e-20
GO:0009506	CC	plasmodesma	5e-20
GO:0005911	CC	cell-cell junction	5.7e-20
GO:0030054	CC	cell junction	8.7e-20
GO:0009579	CC	thylakoid	8.6e-18
GO:0044459	CC	plasma membrane part	1.7e-16
GO:0005737	CC	cytoplasm	2.1e-16
GO:0031975	CC	envelope	3.3e-16
GO:0031967	CC	organelle envelope	3.3e-16
GO:0005774	CC	vacuolar membrane	4.9e-16
GO:0031090	CC	organelle membrane	5e-16
GO:0044437	CC	vacuolar part	5.6e-16
GO:0003723	MF	RNA binding	1.6e-10
GO:0048046	CC	apoplast	3.6e-09
GO:0031976	CC	plastid thylakoid	5.1e-09
GO:0009534	CC	chloroplast thylakoid	5.1e-09
GO:0055035	CC	plastid thylakoid membrane	5.5e-09
GO:0042651	CC	thylakoid membrane	6.3e-09
GO:0031984	CC	organelle subcompartment	7.2e-09
GO:0034357	CC	photosynthetic membrane	1.1e-08
GO:0005618	CC	cell wall	2.6e-08
GO:0030312	CC	external encapsulating structure	2.9e-08
GO:0044436	CC	thylakoid part	3.6e-08
GO:0009535	CC	chloroplast thylakoid membrane	7e-08
GO:0005507	MF	copper ion binding	1.9e-07
GO:0016829	MF	lyase activity	1.1e-06
GO:0016020	CC	membrane	1.5e-06
GO:0009295	CC	nucleoid	1.9e-06
GO:0044425	CC	membrane part	3.1e-06
GO:0042644	CC	chloroplast nucleoid	4e-06
GO:0030170	MF	pyridoxal phosphate binding	5e-06
GO:0070279	MF	vitamin B6 binding	5e-06
GO:0042646	CC	plastid nucleoid	5.4e-06
GO:0016741	MF	transferase activity, transferring one-carbon groups	1.2e-05
GO:0008168	MF	methyltransferase activity	1.2e-05
GO:0016853	MF	isomerase activity	1.6e-05
GO:0043229	CC	intracellular organelle	4.4e-05
GO:0043226	CC	organelle	4.5e-05
GO:0005777	CC	peroxisome	9.6e-05
GO:0042579	CC	microbody	9.6e-05
GO:0019843	MF	rRNA binding	0.00012
GO:0019842	MF	vitamin binding	0.0002
GO:0016831	MF	carboxy-lyase activity	0.00028
GO:0016830	MF	carbon-carbon lyase activity	0.00031
GO:0005886	CC	plasma membrane	0.00032
GO:0016861	MF	intramolecular oxidoreductase activity, interconverting aldoses and ketoses	0.00042
GO:0003824	MF	catalytic activity	0.00045
GO:0048037	MF	cofactor binding	0.00045
GO:0044424	CC	intracellular part	0.00054
GO:0043231	CC	intracellular membrane-bounded organelle	0.00075
GO:0005622	CC	intracellular	0.00075
GO:0043227	CC	membrane-bounded organelle	0.00075
GO:0000166	MF	nucleotide binding	0.00084
GO:0005488	MF	binding	0.00094
MF; Molecular Function, CC; Cellular Component

## Sheet: Table S5
Table S5 GO terms of down-regulated genes after 48 h A. candida inoculation in ‘Nanane’
GO accession number	Term type	Term	FDR
GO:0030528	MF	transcription regulator activity	4.2e-12
GO:0003700	MF	transcription factor activity	1.3e-11
GO:0003677	MF	DNA binding	2.9e-07
GO:0016758	MF	transferase activity, transferring hexosyl groups	2.1e-05
GO:0005515	MF	protein binding	2.1e-05
MF; Molecular Function

## Sheet: Table S6
Table S6 GO terms of down-regulated genes after 48 h A. candida inoculation in ‘Misugi’
GO accession number	Term type	Term	FDR
GO:0009628	BP	response to abiotic stimulus	7.3e-15
GO:0006970	BP	response to osmotic stress	7.2e-13
GO:0009651	BP	response to salt stress	2.7e-12
GO:0010264	BP	myo-inositol hexakisphosphate biosynthetic process	1.4e-10
GO:0006021	BP	inositol biosynthetic process	1.4e-10
GO:0032958	BP	inositol phosphate biosynthetic process	1.4e-10
GO:0033517	BP	myo-inositol hexakisphosphate metabolic process	1.4e-10
GO:0044283	BP	small molecule biosynthetic process	6.5e-10
GO:0050896	BP	response to stimulus	7.8e-10
GO:0042221	BP	response to chemical stimulus	7.8e-10
GO:0010033	BP	response to organic substance	1.8e-09
GO:0043647	BP	inositol phosphate metabolic process	1.8e-09
GO:0009698	BP	phenylpropanoid metabolic process	2.9e-09
GO:0009813	BP	flavonoid biosynthetic process	5.2e-09
GO:0046173	BP	polyol biosynthetic process	5.2e-09
GO:0009812	BP	flavonoid metabolic process	6.4e-09
GO:0009719	BP	response to endogenous stimulus	6.8e-09
GO:0009737	BP	response to abscisic acid stimulus	6.9e-09
GO:0006020	BP	inositol metabolic process	8.8e-09
GO:0006950	BP	response to stress	1.4e-08
GO:0009411	BP	response to UV	1.6e-08
GO:0009416	BP	response to light stimulus	1.9e-08
GO:0009725	BP	response to hormone stimulus	3.3e-08
GO:0006833	BP	water transport	4.6e-08
GO:0042044	BP	fluid transport	4.6e-08
GO:0019748	BP	secondary metabolic process	8.4e-08
GO:0009314	BP	response to radiation	1.6e-07
GO:0006575	BP	cellular amino acid derivative metabolic process	2.2e-07
GO:0019751	BP	polyol metabolic process	2.2e-07
GO:0009699	BP	phenylpropanoid biosynthetic process	8.8e-07
GO:0005215	BP	transporter activity	8.9e-07
GO:0048511	BP	rhythmic process	1.2e-06
GO:0007623	BP	circadian rhythm	1.2e-06
GO:0050801	BP	ion homeostasis	1.2e-06
GO:0009414	BP	response to water deprivation	1.2e-06
GO:0042398	BP	cellular amino acid derivative biosynthetic process	1.3e-06
GO:0009415	BP	response to water	1.5e-06
GO:0006595	BP	polyamine metabolic process	1.7e-06
GO:0005372	BP	water transmembrane transporter activity	2.2e-06
GO:0015250	BP	water channel activity	2.2e-06
GO:0048878	BP	chemical homeostasis	2.3e-06
GO:0005886	CC	plasma membrane	2.5e-06
GO:0022857	MF	transmembrane transporter activity	3.2e-06
GO:0009963	BP	positive regulation of flavonoid biosynthetic process	5.4e-06
GO:0006725	BP	cellular aromatic compound metabolic process	8e-06
GO:0006598	BP	polyamine catabolic process	9.3e-06
GO:0022838	MF	substrate-specific channel activity	1.1e-05
GO:0015267	MF	channel activity	1.1e-05
GO:0022803	MF	passive transmembrane transporter activity	1.1e-05
GO:0009266	BP	response to temperature stimulus	1.2e-05
GO:0043455	BP	regulation of secondary metabolic process	1.2e-05
GO:0070838	BP	divalent metal ion transport	1.3e-05
GO:0046165	BP	alcohol biosynthetic process	1.4e-05
GO:0010224	BP	response to UV-B	1.5e-05
GO:0006972	BP	hyperosmotic response	1.7e-05
GO:0006519	BP	cellular amino acid and derivative metabolic process	2.2e-05
GO:0042402	BP	cellular biogenic amine catabolic process	2.2e-05
GO:0006873	BP	cellular ion homeostasis	2.5e-05
GO:0055082	BP	cellular chemical homeostasis	2.9e-05
GO:0055085	BP	transmembrane transport	3e-05
GO:0044281	BP	small molecule metabolic process	3e-05
GO:0006066	BP	alcohol metabolic process	3.4e-05
GO:0009962	BP	regulation of flavonoid biosynthetic process	3.6e-05
GO:0009755	BP	hormone-mediated signaling pathway	3.6e-05
GO:0006576	BP	cellular biogenic amine metabolic process	5.6e-05
GO:0022891	MF	substrate-specific transmembrane transporter activity	5.6e-05
GO:0015674	BP	di-, tri-valent inorganic cation transport	5.7e-05
GO:0009743	BP	response to carbohydrate stimulus	9.3e-05
GO:0071495	BP	cellular response to endogenous stimulus	0.0001
GO:0009409	BP	response to cold	0.00012
GO:0009310	BP	amine catabolic process	0.00013
GO:0042219	BP	cellular amino acid derivative catabolic process	0.00013
GO:0009605	BP	response to external stimulus	0.00013
GO:0009705	CC	plant-type vacuole membrane	0.00013
GO:0000325	CC	plant-type vacuole	0.00013
GO:0051716	BP	cellular response to stimulus	0.00014
GO:0022804	MF	active transmembrane transporter activity	0.00014
GO:0009739	BP	response to gibberellin stimulus	0.00015
GO:0032870	BP	cellular response to hormone stimulus	0.00015
GO:0009753	BP	response to jasmonic acid stimulus	0.00019
GO:0044437	CC	vacuolar part	0.00019
GO:0005774	CC	vacuolar membrane	0.00019
GO:0007242	BP	intracellular signaling cascade	0.00021
GO:0023052	BP	signaling	0.00022
GO:0022892	MF	substrate-specific transporter activity	0.00023
GO:0055080	BP	cation homeostasis	0.00024
GO:0006816	BP	calcium ion transport	0.00028
GO:0090056	BP	regulation of chlorophyll metabolic process	0.00028
GO:0044282	BP	small molecule catabolic process	0.0003
GO:0030003	BP	cellular cation homeostasis	0.00039
GO:0005515	MF	protein binding	0.00043
GO:0042592	BP	homeostatic process	0.00049
GO:0009750	BP	response to fructose stimulus	0.0005
GO:0016020	CC	membrane	0.00052
GO:0034284	BP	response to monosaccharide stimulus	0.00057
GO:0019725	BP	cellular homeostasis	0.00057
GO:0009746	BP	response to hexose stimulus	0.00057
GO:0051193	BP	regulation of cofactor metabolic process	0.00086
GO:0007030	BP	Golgi organization	0.0009
GO:0009805	BP	coumarin biosynthetic process	0.0009
GO:0009804	BP	coumarin metabolic process	0.0009
GO:0065007	BP	biological regulation	0.0009
GO:0048767	BP	root hair elongation	0.00096
MF; Molecular Function, CC; Cellular Component, BP; Biological Process

## Sheet: Table S7
Table S7 GO terms of up-regulated genes after 72 h A. candida inoculation in ‘Nanane’
GO accession number	Term type	Term	FDR
GO:0044435	CC	plastid part	1.1e-34
GO:0044434	CC	chloroplast part	1.1e-33
GO:0044446	CC	intracellular organelle part	4.7e-30
GO:0044422	CC	organelle part	4.8e-30
GO:0009507	CC	chloroplast	5.1e-30
GO:0009536	CC	plastid	5.1e-30
GO:0009532	CC	plastid stroma	5.1e-30
GO:0009570	CC	chloroplast stroma	1.3e-28
GO:0009579	CC	thylakoid	5.6e-26
GO:0022626	CC	cytosolic ribosome	1.8e-23
GO:0001510	BP	RNA methylation	4.4e-23
GO:0042254	BP	ribosome biogenesis	1.5e-22
GO:0022613	BP	ribonucleoprotein complex biogenesis	2.3e-22
GO:0005840	CC	ribosome	7.6e-21
GO:0003735	MF	structural constituent of ribosome	4e-20
GO:0033279	CC	ribosomal subunit	5.8e-20
GO:0043228	CC	non-membrane-bounded organelle	5.9e-20
GO:0043232	CC	intracellular non-membrane-bounded organelle	5.9e-20
GO:0044281	BP	small molecule metabolic process	2.2e-19
GO:0055035	CC	plastid thylakoid membrane	2.5e-19
GO:0042651	CC	thylakoid membrane	4.4e-19
GO:0044445	CC	cytosolic part	5.5e-19
GO:0030529	CC	ribonucleoprotein complex	5.5e-19
GO:0034357	CC	photosynthetic membrane	1e-18
GO:0009535	CC	chloroplast thylakoid membrane	1e-18
GO:0031976	CC	plastid thylakoid	1e-18
GO:0009534	CC	chloroplast thylakoid	1e-18
GO:0031984	CC	organelle subcompartment	1.9e-18
GO:0044436	CC	thylakoid part	8.2e-18
GO:0005198	MF	structural molecule activity	6.5e-17
GO:0006412	BP	translation	2e-16
GO:0009451	BP	RNA modification	2.2e-16
GO:0009941	CC	chloroplast envelope	1.3e-15
GO:0048046	CC	apoplast	1.4e-15
GO:0015979	BP	photosynthesis	2.1e-15
GO:0009526	CC	plastid envelope	4.8e-15
GO:0009657	BP	plastid organization	4.1e-14
GO:0006091	BP	generation of precursor metabolites and energy	1.1e-13
GO:0032787	BP	monocarboxylic acid metabolic process	1.1e-13
GO:0043436	BP	oxoacid metabolic process	1.4e-13
GO:0006082	BP	organic acid metabolic process	1.4e-13
GO:0042180	BP	cellular ketone metabolic process	1.4e-13
GO:0019752	BP	carboxylic acid metabolic process	1.4e-13
GO:0006364	BP	rRNA processing	2.4e-13
GO:0006950	BP	response to stress	2.6e-13
GO:0016072	BP	rRNA metabolic process	2.7e-13
GO:0015934	CC	large ribosomal subunit	3.6e-13
GO:0005829	CC	cytosol	3.9e-13
GO:0044282	BP	small molecule catabolic process	4.3e-13
GO:0051707	BP	response to other organism	4.6e-13
GO:0019252	BP	starch biosynthetic process	6.1e-13
GO:0006725	BP	cellular aromatic compound metabolic process	6.1e-13
GO:0010035	BP	response to inorganic substance	7.6e-13
GO:0005982	BP	starch metabolic process	7.6e-13
GO:0031090	CC	organelle membrane	1.6e-12
GO:0005975	BP	carbohydrate metabolic process	1.7e-12
GO:0044262	BP	cellular carbohydrate metabolic process	1.9e-12
GO:0034641	BP	cellular nitrogen compound metabolic process	2.1e-12
GO:0019748	BP	secondary metabolic process	2.6e-12
GO:0005996	BP	monosaccharide metabolic process	3.5e-12
GO:0044283	BP	small molecule biosynthetic process	5.1e-12
GO:0006090	BP	pyruvate metabolic process	5.9e-12
GO:0019684	BP	photosynthesis, light reaction	7e-12
GO:0044275	BP	cellular carbohydrate catabolic process	1.4e-11
GO:0034660	BP	ncRNA metabolic process	1.4e-11
GO:0006952	BP	defense response	1.5e-11
GO:0050896	BP	response to stimulus	1.5e-11
GO:0016052	BP	carbohydrate catabolic process	1.6e-11
GO:0042742	BP	defense response to bacterium	1.6e-11
GO:0009607	BP	response to biotic stimulus	1.9e-11
GO:0022625	CC	cytosolic large ribosomal subunit	2.1e-11
GO:0034637	BP	cellular carbohydrate biosynthetic process	2.2e-11
GO:0045087	BP	innate immune response	2.8e-11
GO:0009617	BP	response to bacterium	2.8e-11
GO:0005730	CC	nucleolus	4.4e-11
GO:0034470	BP	ncRNA processing	5.9e-11
GO:0019288	BP	isopentenyl diphosphate biosynthetic process, mevalonate-independent pathway	6.1e-11
GO:0044271	BP	cellular nitrogen compound biosynthetic process	6.2e-11
GO:0044249	BP	cellular biosynthetic process	7.2e-11
GO:0002376	BP	immune system process	7.2e-11
GO:0006955	BP	immune response	7.2e-11
GO:0009240	BP	isopentenyl diphosphate biosynthetic process	8.7e-11
GO:0046490	BP	isopentenyl diphosphate metabolic process	8.7e-11
GO:0000023	BP	maltose metabolic process	9.1e-11
GO:0044237	BP	cellular metabolic process	9.2e-11
GO:0019682	BP	glyceraldehyde-3-phosphate metabolic process	1e-10
GO:0044444	CC	cytoplasmic part	1e-10
GO:0016143	BP	S-glycoside metabolic process	1.2e-10
GO:0019757	BP	glycosinolate metabolic process	1.2e-10
GO:0019760	BP	glucosinolate metabolic process	1.2e-10
GO:0016051	BP	carbohydrate biosynthetic process	1.5e-10
GO:0009628	BP	response to abiotic stimulus	1.5e-10
GO:0005618	CC	cell wall	1.7e-10
GO:0019725	BP	cellular homeostasis	1.8e-10
GO:0006066	BP	alcohol metabolic process	1.9e-10
GO:0009658	BP	chloroplast organization	1.9e-10
GO:0030312	CC	external encapsulating structure	1.9e-10
GO:0009058	BP	biosynthetic process	2e-10
GO:0009696	BP	salicylic acid metabolic process	2.2e-10
GO:0046164	BP	alcohol catabolic process	2.2e-10
GO:0019320	BP	hexose catabolic process	2.5e-10
GO:0006007	BP	glucose catabolic process	2.5e-10
GO:0042402	BP	cellular biogenic amine catabolic process	2.6e-10
GO:0046394	BP	carboxylic acid biosynthetic process	2.7e-10
GO:0016053	BP	organic acid biosynthetic process	2.7e-10
GO:0006576	BP	cellular biogenic amine metabolic process	2.8e-10
GO:0046365	BP	monosaccharide catabolic process	3.4e-10
GO:0031975	CC	envelope	3.6e-10
GO:0031967	CC	organelle envelope	3.6e-10
GO:0019761	BP	glucosinolate biosynthetic process	3.8e-10
GO:0016144	BP	S-glycoside biosynthetic process	3.8e-10
GO:0019758	BP	glycosinolate biosynthetic process	3.8e-10
GO:0009814	BP	defense response, incompatible interaction	4.4e-10
GO:0042221	BP	response to chemical stimulus	5.2e-10
GO:0009310	BP	amine catabolic process	6e-10
GO:0009266	BP	response to temperature stimulus	6.5e-10
GO:0006995	BP	cellular response to nitrogen starvation	6.5e-10
GO:0006006	BP	glucose metabolic process	8.3e-10
GO:0042219	BP	cellular amino acid derivative catabolic process	9.2e-10
GO:0051704	BP	multi-organism process	9.2e-10
GO:0046686	BP	response to cadmium ion	1e-09
GO:0044272	BP	sulfur compound biosynthetic process	1.1e-09
GO:0008152	BP	metabolic process	1.2e-09
GO:0019318	BP	hexose metabolic process	1.3e-09
GO:0033554	BP	cellular response to stress	1.3e-09
GO:0043414	BP	macromolecule methylation	1.5e-09
GO:0016138	BP	glycoside biosynthetic process	1.5e-09
GO:0006807	BP	nitrogen compound metabolic process	1.5e-09
GO:0010038	BP	response to metal ion	1.8e-09
GO:0016137	BP	glycoside metabolic process	1.8e-09
GO:0009683	BP	indoleacetic acid metabolic process	1.9e-09
GO:0009684	BP	indoleacetic acid biosynthetic process	1.9e-09
GO:0006081	BP	cellular aldehyde metabolic process	1.9e-09
GO:0042743	BP	hydrogen peroxide metabolic process	2e-09
GO:0032259	BP	methylation	2.4e-09
GO:0070013	CC	intracellular organelle lumen	2.8e-09
GO:0043233	CC	organelle lumen	2.8e-09
GO:0055082	BP	cellular chemical homeostasis	2.9e-09
GO:0045088	BP	regulation of innate immune response	3.2e-09
GO:0009627	BP	systemic acquired resistance	3.4e-09
GO:0031974	CC	membrane-enclosed lumen	3.4e-09
GO:0002682	BP	regulation of immune system process	3.6e-09
GO:0050776	BP	regulation of immune response	3.6e-09
GO:0005984	BP	disaccharide metabolic process	4.8e-09
GO:0009056	BP	catabolic process	4.8e-09
GO:0032991	CC	macromolecular complex	5.1e-09
GO:0006800	BP	oxygen and reactive oxygen species metabolic process	5.3e-09
GO:0044248	BP	cellular catabolic process	5.6e-09
GO:0043562	BP	cellular response to nitrogen levels	5.7e-09
GO:0010363	BP	regulation of plant-type hypersensitive response	5.8e-09
GO:0009311	BP	oligosaccharide metabolic process	5.8e-09
GO:0044042	BP	glucan metabolic process	5.9e-09
GO:0080134	BP	regulation of response to stress	6.5e-09
GO:0030003	BP	cellular cation homeostasis	6.7e-09
GO:0044238	BP	primary metabolic process	6.9e-09
GO:0009626	BP	plant-type hypersensitive response	6.9e-09
GO:0034050	BP	host programmed cell death induced by symbiont	7.8e-09
GO:0080010	BP	regulation of oxygen and reactive oxygen species metabolic process	8.1e-09
GO:0010310	BP	regulation of hydrogen peroxide metabolic process	8.1e-09
GO:0031347	BP	regulation of defense response	8.6e-09
GO:0006612	BP	protein targeting to membrane	9.1e-09
GO:0009074	BP	aromatic amino acid family catabolic process	1e-08
GO:0006730	BP	one-carbon metabolic process	1e-08
GO:0009697	BP	salicylic acid biosynthetic process	1e-08
GO:0016020	CC	membrane	1.1e-08
GO:0080135	BP	regulation of cellular response to stress	1.2e-08
GO:0043067	BP	regulation of programmed cell death	1.2e-08
GO:0006519	BP	cellular amino acid and derivative metabolic process	1.2e-08
GO:0044106	BP	cellular amine metabolic process	1.3e-08
GO:0006873	BP	cellular ion homeostasis	1.3e-08
GO:0009851	BP	auxin biosynthetic process	1.3e-08
GO:0022627	CC	cytosolic small ribosomal subunit	1.3e-08
GO:0044085	BP	cellular component biogenesis	1.6e-08
GO:0042434	BP	indole derivative metabolic process	1.6e-08
GO:0042430	BP	indole and derivative metabolic process	1.6e-08
GO:0051234	BP	establishment of localization	1.6e-08
GO:0012501	BP	programmed cell death	1.6e-08
GO:0009308	BP	amine metabolic process	1.6e-08
GO:0019438	BP	aromatic compound biosynthetic process	1.6e-08
GO:0070838	BP	divalent metal ion transport	1.8e-08
GO:0055080	BP	cation homeostasis	1.8e-08
GO:0006970	BP	response to osmotic stress	1.9e-08
GO:0042592	BP	homeostatic process	2e-08
GO:0009250	BP	glucan biosynthetic process	2e-08
GO:0010941	BP	regulation of cell death	2e-08
GO:0042435	BP	indole derivative biosynthetic process	2.3e-08
GO:0006605	BP	protein targeting	2.8e-08
GO:0042436	BP	indole derivative catabolic process	2.9e-08
GO:0019439	BP	aromatic compound catabolic process	2.9e-08
GO:0006073	BP	cellular glucan metabolic process	3.3e-08
GO:0055044	CC	symplast	3.4e-08
GO:0009506	CC	plasmodesma	3.4e-08
GO:0005911	CC	cell-cell junction	3.6e-08
GO:0050832	BP	defense response to fungus	4e-08
GO:0051179	BP	localization	4e-08
GO:0030054	CC	cell junction	4.4e-08
GO:0006811	BP	ion transport	4.7e-08
GO:0048878	BP	chemical homeostasis	4.7e-08
GO:0009651	BP	response to salt stress	5.1e-08
GO:0050801	BP	ion homeostasis	5.5e-08
GO:0008299	BP	isoprenoid biosynthetic process	6.8e-08
GO:0015935	CC	small ribosomal subunit	7.1e-08
GO:0048583	BP	regulation of response to stimulus	7.4e-08
GO:0005773	CC	vacuole	7.4e-08
GO:0031981	CC	nuclear lumen	7.5e-08
GO:0005737	CC	cytoplasm	7.6e-08
GO:0051649	BP	establishment of localization in cell	8.2e-08
GO:0008219	BP	cell death	8.4e-08
GO:0016265	BP	death	8.4e-08
GO:0009850	BP	auxin metabolic process	9e-08
GO:0006790	BP	sulfur metabolic process	1.1e-07
GO:0043170	BP	macromolecule metabolic process	1.1e-07
GO:0006569	BP	tryptophan catabolic process	1.4e-07
GO:0046218	BP	indolalkylamine catabolic process	1.4e-07
GO:0016168	MF	chlorophyll binding	1.5e-07
GO:0009620	BP	response to fungus	1.6e-07
GO:0009117	BP	nucleotide metabolic process	1.6e-07
GO:0009765	BP	photosynthesis, light harvesting	1.8e-07
GO:0006753	BP	nucleoside phosphate metabolic process	1.9e-07
GO:0046483	BP	heterocycle metabolic process	2.1e-07
GO:0009063	BP	cellular amino acid catabolic process	2.5e-07
GO:0006720	BP	isoprenoid metabolic process	2.7e-07
GO:0044260	BP	cellular macromolecule metabolic process	2.7e-07
GO:0009987	BP	cellular process	3.5e-07
GO:0051641	BP	cellular localization	3.6e-07
GO:0008654	BP	phospholipid biosynthetic process	3.9e-07
GO:0010467	BP	gene expression	4e-07
GO:0006979	BP	response to oxidative stress	4.8e-07
GO:0019538	BP	protein metabolic process	6e-07
GO:0010287	CC	plastoglobule	7.4e-07
GO:0044093	BP	positive regulation of molecular function	8.7e-07
GO:0043085	BP	positive regulation of catalytic activity	8.7e-07
GO:0006575	BP	cellular amino acid derivative metabolic process	8.9e-07
GO:0030076	CC	light-harvesting complex	9.1e-07
GO:0015674	BP	di-, tri-valent inorganic cation transport	9.3e-07
GO:0051186	BP	cofactor metabolic process	1e-06
GO:0034754	BP	cellular hormone metabolic process	1.1e-06
GO:0051667	BP	establishment of plastid localization	1.4e-06
GO:0051644	BP	plastid localization	1.4e-06
GO:0009902	BP	chloroplast relocation	1.4e-06
GO:0055086	BP	nucleobase, nucleoside and nucleotide metabolic process	1.4e-06
GO:0009072	BP	aromatic amino acid family metabolic process	1.5e-06
GO:0009409	BP	response to cold	1.7e-06
GO:0006520	BP	cellular amino acid metabolic process	1.8e-06
GO:0044267	BP	cellular protein metabolic process	1.8e-06
GO:0010027	BP	thylakoid membrane organization	2.1e-06
GO:0009668	BP	plastid membrane organization	2.1e-06
GO:0009595	BP	detection of biotic stimulus	2.2e-06
GO:0006098	BP	pentose-phosphate shunt	2.2e-06
GO:0006740	BP	NADPH regeneration	2.2e-06
GO:0051716	BP	cellular response to stimulus	2.2e-06
GO:0009862	BP	systemic acquired resistance, salicylic acid mediated signaling pathway	2.4e-06
GO:0009069	BP	serine family amino acid metabolic process	2.4e-06
GO:0034613	BP	cellular protein localization	2.5e-06
GO:0006644	BP	phospholipid metabolic process	2.6e-06
GO:0051656	BP	establishment of organelle localization	2.7e-06
GO:0000165	BP	MAPKKK cascade	2.8e-06
GO:0006739	BP	NADP metabolic process	3e-06
GO:0006810	BP	transport	3.2e-06
GO:0006886	BP	intracellular protein transport	3.6e-06
GO:0009863	BP	salicylic acid mediated signaling pathway	3.8e-06
GO:0071446	BP	cellular response to salicylic acid stimulus	3.8e-06
GO:0005976	BP	polysaccharide metabolic process	3.9e-06
GO:0009867	BP	jasmonic acid mediated signaling pathway	4.2e-06
GO:0071395	BP	cellular response to jasmonic acid stimulus	4.2e-06
GO:0006996	BP	organelle organization	4.7e-06
GO:0006414	BP	translational elongation	4.7e-06
GO:0019344	BP	cysteine biosynthetic process	4.9e-06
GO:0042274	BP	ribosomal small subunit biogenesis	5e-06
GO:0006568	BP	tryptophan metabolic process	5e-06
GO:0006586	BP	indolalkylamine metabolic process	5e-06
GO:0006534	BP	cysteine metabolic process	5.6e-06
GO:0019637	BP	organophosphate metabolic process	5.8e-06
GO:0006733	BP	oxidoreduction coenzyme metabolic process	6e-06
GO:0009220	BP	pyrimidine ribonucleotide biosynthetic process	6.3e-06
GO:0046496	BP	nicotinamide nucleotide metabolic process	6.3e-06
GO:0006769	BP	nicotinamide metabolic process	6.3e-06
GO:0006812	BP	cation transport	6.3e-06
GO:0070727	BP	cellular macromolecule localization	6.6e-06
GO:0019362	BP	pyridine nucleotide metabolic process	7.3e-06
GO:0007243	BP	protein kinase cascade	8.1e-06
GO:0006396	BP	RNA processing	8.5e-06
GO:0051188	BP	cofactor biosynthetic process	1.1e-05
GO:0031399	BP	regulation of protein modification process	1.1e-05
GO:0009218	BP	pyrimidine ribonucleotide metabolic process	1.1e-05
GO:0009070	BP	serine family amino acid biosynthetic process	1.1e-05
GO:0043603	BP	cellular amide metabolic process	1.3e-05
GO:0043900	BP	regulation of multi-organism process	1.3e-05
GO:0009991	BP	response to extracellular stimulus	1.4e-05
GO:0009753	BP	response to jasmonic acid stimulus	1.4e-05
GO:0009820	BP	alkaloid metabolic process	1.5e-05
GO:0006221	BP	pyrimidine nucleotide biosynthetic process	1.5e-05
GO:0031668	BP	cellular response to extracellular stimulus	1.6e-05
GO:0071496	BP	cellular response to external stimulus	1.8e-05
GO:0006220	BP	pyrimidine nucleotide metabolic process	1.8e-05
GO:0009751	BP	response to salicylic acid stimulus	1.9e-05
GO:0016070	BP	RNA metabolic process	2e-05
GO:0046906	MF	tetrapyrrole binding	2e-05
GO:0009309	BP	amine biosynthetic process	2.1e-05
GO:0008104	BP	protein localization	2.4e-05
GO:0044428	CC	nuclear part	2.4e-05
GO:0031348	BP	negative regulation of defense response	2.5e-05
GO:0033036	BP	macromolecule localization	2.5e-05
GO:0046148	BP	pigment biosynthetic process	2.5e-05
GO:0035304	BP	regulation of protein amino acid dephosphorylation	2.6e-05
GO:0035303	BP	regulation of dephosphorylation	3.1e-05
GO:0044264	BP	cellular polysaccharide metabolic process	3.2e-05
GO:0044459	CC	plasma membrane part	3.3e-05
GO:0009891	BP	positive regulation of biosynthetic process	3.4e-05
GO:0031328	BP	positive regulation of cellular biosynthetic process	3.4e-05
GO:0018198	BP	peptidyl-cysteine modification	3.5e-05
GO:0045036	BP	protein targeting to chloroplast	3.9e-05
GO:0032268	BP	regulation of cellular protein metabolic process	5.8e-05
GO:0030001	BP	metal ion transport	6.2e-05
GO:0044265	BP	cellular macromolecule catabolic process	6.4e-05
GO:0009295	CC	nucleoid	6.6e-05
GO:0005774	CC	vacuolar membrane	6.6e-05
GO:0005886	CC	plasma membrane	6.6e-05
GO:0044437	CC	vacuolar part	6.9e-05
GO:0045184	BP	establishment of protein localization	7e-05
GO:0015031	BP	protein transport	7e-05
GO:0031325	BP	positive regulation of cellular metabolic process	7.5e-05
GO:0031667	BP	response to nutrient levels	7.5e-05
GO:0031669	BP	cellular response to nutrient levels	8.6e-05
GO:0006096	BP	glycolysis	8.7e-05
GO:0033692	BP	cellular polysaccharide biosynthetic process	8.7e-05
GO:0009165	BP	nucleotide biosynthetic process	9e-05
GO:0009893	BP	positive regulation of metabolic process	9e-05
GO:0046364	BP	monosaccharide biosynthetic process	9.5e-05
GO:0009057	BP	macromolecule catabolic process	9.9e-05
GO:0006139	BP	nucleobase, nucleoside, nucleotide and nucleic acid metabolic process	0.0001
GO:0051606	BP	detection of stimulus	0.00011
GO:0000271	BP	polysaccharide biosynthetic process	0.00012
GO:0070887	BP	cellular response to chemical stimulus	0.00013
GO:0046907	BP	intracellular transport	0.00013
GO:0009267	BP	cellular response to starvation	0.00013
GO:0042446	BP	hormone biosynthetic process	0.00013
GO:0031163	BP	metallo-sulfur cluster assembly	0.00013
GO:0016226	BP	iron-sulfur cluster assembly	0.00013
GO:0007030	BP	Golgi organization	0.00014
GO:0042440	BP	pigment metabolic process	0.00015
GO:0048585	BP	negative regulation of response to stimulus	0.00015
GO:0051640	BP	organelle localization	0.00016
GO:0051246	BP	regulation of protein metabolic process	0.00017
GO:0009059	BP	macromolecule biosynthetic process	0.00018
GO:0010167	BP	response to nitrate	0.00018
GO:0034645	BP	cellular macromolecule biosynthetic process	0.00018
GO:0008652	BP	cellular amino acid biosynthetic process	0.00019
GO:0061024	BP	membrane organization	0.00019
GO:0016044	BP	cellular membrane organization	0.00019
GO:0042594	BP	response to starvation	0.0002
GO:0010103	BP	stomatal complex morphogenesis	0.00022
GO:0006457	BP	protein folding	0.00022
GO:0009719	BP	response to endogenous stimulus	0.00022
GO:0009637	BP	response to blue light	0.00025
GO:0042793	BP	transcription from plastid promoter	0.00025
GO:0006820	BP	anion transport	0.00025
GO:0006094	BP	gluconeogenesis	0.00026
GO:0048518	BP	positive regulation of biological process	0.00026
GO:0042542	BP	response to hydrogen peroxide	0.00036
GO:0015706	BP	nitrate transport	0.00037
GO:0009605	BP	response to external stimulus	0.00037
GO:0016491	MF	oxidoreductase activity	0.00037
GO:0000478	BP	endonucleolytic cleavages during rRNA processing	0.00038
GO:0000469	BP	cleavages during rRNA processing	0.00038
GO:0016043	BP	cellular component organization	0.00042
GO:0006595	BP	polyamine metabolic process	0.00049
GO:0042744	BP	hydrogen peroxide catabolic process	0.00051
GO:0010218	BP	response to far red light	0.00056
GO:0019319	BP	hexose biosynthetic process	0.00059
GO:0070301	BP	cellular response to hydrogen peroxide	0.00064
GO:0000097	BP	sulfur amino acid biosynthetic process	0.00071
GO:0006470	BP	protein amino acid dephosphorylation	0.00073
GO:0000302	BP	response to reactive oxygen species	0.00078
GO:0009521	CC	photosystem	0.0008
GO:0009813	BP	flavonoid biosynthetic process	0.00081
GO:0009698	BP	phenylpropanoid metabolic process	0.00085
GO:0009812	BP	flavonoid metabolic process	0.00085
GO:0034599	BP	cellular response to oxidative stress	0.00099
MF; Molecular Function, CC; Cellular Component, BP; Biological Process

## Sheet: Table S8
Table S8 GO terms of up-regulated genes after 72 h A. candida inoculation in ‘Misugi’
GO accession number	Term type	Term	FDR
GO:0044435	CC	plastid part	1.8e-46
GO:0009532	CC	plastid stroma	6.4e-46
GO:0044434	CC	chloroplast part	6.2e-45
GO:0009570	CC	chloroplast stroma	9.5e-45
GO:0044446	CC	intracellular organelle part	4.5e-39
GO:0044422	CC	organelle part	5.5e-39
GO:0009507	CC	chloroplast	2.7e-38
GO:0009536	CC	plastid	2.8e-38
GO:0044281	BP	small molecule metabolic process	2e-36
GO:0044272	BP	sulfur compound biosynthetic process	5e-33
GO:0006790	BP	sulfur metabolic process	1.6e-31
GO:0044271	BP	cellular nitrogen compound biosynthetic process	5.5e-31
GO:0009117	BP	nucleotide metabolic process	5.5e-31
GO:0006753	BP	nucleoside phosphate metabolic process	7.3e-31
GO:0009218	BP	pyrimidine ribonucleotide metabolic process	3.2e-30
GO:0006221	BP	pyrimidine nucleotide biosynthetic process	1.1e-29
GO:0044283	BP	small molecule biosynthetic process	1.5e-29
GO:0006220	BP	pyrimidine nucleotide metabolic process	1.7e-29
GO:0055086	BP	nucleobase, nucleoside and nucleotide metabolic process	2.1e-29
GO:0006520	BP	cellular amino acid metabolic process	2.5e-29
GO:0044106	BP	cellular amine metabolic process	5.8e-29
GO:0046483	BP	heterocycle metabolic process	7.3e-29
GO:0009220	BP	pyrimidine ribonucleotide biosynthetic process	8.3e-29
GO:0034641	BP	cellular nitrogen compound metabolic process	1.6e-28
GO:0006519	BP	cellular amino acid and derivative metabolic process	1.8e-28
GO:0019761	BP	glucosinolate biosynthetic process	6.9e-28
GO:0016144	BP	S-glycoside biosynthetic process	6.9e-28
GO:0019758	BP	glycosinolate biosynthetic process	6.9e-28
GO:0016143	BP	S-glycoside metabolic process	2e-27
GO:0019757	BP	glycosinolate metabolic process	2e-27
GO:0019760	BP	glucosinolate metabolic process	2e-27
GO:0016051	BP	carbohydrate biosynthetic process	5.9e-27
GO:0009308	BP	amine metabolic process	7.4e-27
GO:0008652	BP	cellular amino acid biosynthetic process	7.8e-27
GO:0034637	BP	cellular carbohydrate biosynthetic process	8.3e-27
GO:0009309	BP	amine biosynthetic process	1e-26
GO:0043436	BP	oxoacid metabolic process	5.1e-26
GO:0019752	BP	carboxylic acid metabolic process	5.1e-26
GO:0006082	BP	organic acid metabolic process	5.4e-26
GO:0042180	BP	cellular ketone metabolic process	1.4e-25
GO:0016138	BP	glycoside biosynthetic process	1.6e-25
GO:0005829	CC	cytosol	1.8e-24
GO:0001510	BP	RNA methylation	2.8e-24
GO:0009069	BP	serine family amino acid metabolic process	3.6e-24
GO:0009165	BP	nucleotide biosynthetic process	3.9e-24
GO:0016137	BP	glycoside metabolic process	6.2e-24
GO:0010038	BP	response to metal ion	1e-23
GO:0006090	BP	pyruvate metabolic process	4e-23
GO:0046394	BP	carboxylic acid biosynthetic process	4.5e-23
GO:0016053	BP	organic acid biosynthetic process	4.5e-23
GO:0005773	CC	vacuole	3.4e-22
GO:0046686	BP	response to cadmium ion	5.4e-22
GO:0006807	BP	nitrogen compound metabolic process	8.1e-22
GO:0009259	BP	ribonucleotide metabolic process	8.8e-22
GO:0044262	BP	cellular carbohydrate metabolic process	9.7e-22
GO:0009683	BP	indoleacetic acid metabolic process	9.8e-22
GO:0009684	BP	indoleacetic acid biosynthetic process	9.8e-22
GO:0009260	BP	ribonucleotide biosynthetic process	1.1e-21
GO:0043232	CC	intracellular non-membrane-bounded organelle	1.6e-21
GO:0043228	CC	non-membrane-bounded organelle	1.6e-21
GO:0009851	BP	auxin biosynthetic process	4.4e-21
GO:0009628	BP	response to abiotic stimulus	3e-20
GO:0044282	BP	small molecule catabolic process	3e-20
GO:0042254	BP	ribosome biogenesis	3.9e-20
GO:0005975	BP	carbohydrate metabolic process	4.2e-20
GO:0006006	BP	glucose metabolic process	5.7e-20
GO:0042435	BP	indole derivative biosynthetic process	5.9e-20
GO:0010035	BP	response to inorganic substance	5.9e-20
GO:0005996	BP	monosaccharide metabolic process	5.9e-20
GO:0022613	BP	ribonucleoprotein complex biogenesis	7.3e-20
GO:0042434	BP	indole derivative metabolic process	7.6e-20
GO:0042430	BP	indole and derivative metabolic process	7.6e-20
GO:0019748	BP	secondary metabolic process	7.6e-20
GO:0009451	BP	RNA modification	1.5e-19
GO:0006970	BP	response to osmotic stress	1.8e-19
GO:0009850	BP	auxin metabolic process	2.7e-19
GO:0044275	BP	cellular carbohydrate catabolic process	2.7e-19
GO:0044249	BP	cellular biosynthetic process	2.9e-19
GO:0042436	BP	indole derivative catabolic process	3.5e-19
GO:0016052	BP	carbohydrate catabolic process	4.6e-19
GO:0000096	BP	sulfur amino acid metabolic process	7.4e-19
GO:0009058	BP	biosynthetic process	7.4e-19
GO:0006950	BP	response to stress	8.4e-19
GO:0019318	BP	hexose metabolic process	1e-18
GO:0009651	BP	response to salt stress	1.3e-18
GO:0009070	BP	serine family amino acid biosynthetic process	1.3e-18
GO:0019344	BP	cysteine biosynthetic process	1.5e-18
GO:0006569	BP	tryptophan catabolic process	1.6e-18
GO:0046218	BP	indolalkylamine catabolic process	1.6e-18
GO:0005982	BP	starch metabolic process	1.7e-18
GO:0044444	CC	cytoplasmic part	1.9e-18
GO:0006534	BP	cysteine metabolic process	2.1e-18
GO:0005730	CC	nucleolus	2.3e-18
GO:0009074	BP	aromatic amino acid family catabolic process	3.3e-18
GO:0019252	BP	starch biosynthetic process	5.6e-18
GO:0000097	BP	sulfur amino acid biosynthetic process	2.6e-17
GO:0019320	BP	hexose catabolic process	2.7e-17
GO:0006007	BP	glucose catabolic process	2.7e-17
GO:0006066	BP	alcohol metabolic process	3.6e-17
GO:0046365	BP	monosaccharide catabolic process	4.6e-17
GO:0009266	BP	response to temperature stimulus	6.5e-17
GO:0032787	BP	monocarboxylic acid metabolic process	1.1e-16
GO:0019439	BP	aromatic compound catabolic process	1.1e-16
GO:0044238	BP	primary metabolic process	1.2e-16
GO:0006725	BP	cellular aromatic compound metabolic process	1.2e-16
GO:0046164	BP	alcohol catabolic process	1.3e-16
GO:0050896	BP	response to stimulus	1.3e-16
GO:0044237	BP	cellular metabolic process	1.8e-16
GO:0042221	BP	response to chemical stimulus	2e-16
GO:0009579	CC	thylakoid	4.4e-16
GO:0034754	BP	cellular hormone metabolic process	4.5e-16
GO:0009063	BP	cellular amino acid catabolic process	6.5e-16
GO:0042402	BP	cellular biogenic amine catabolic process	8.8e-16
GO:0009526	CC	plastid envelope	1.3e-15
GO:0044248	BP	cellular catabolic process	2.4e-15
GO:0009072	BP	aromatic amino acid family metabolic process	2.5e-15
GO:0009310	BP	amine catabolic process	4.7e-15
GO:0006568	BP	tryptophan metabolic process	4.9e-15
GO:0006586	BP	indolalkylamine metabolic process	4.9e-15
GO:0009941	CC	chloroplast envelope	5e-15
GO:0009056	BP	catabolic process	6e-15
GO:0042219	BP	cellular amino acid derivative catabolic process	1e-14
GO:0044042	BP	glucan metabolic process	2.1e-14
GO:0009250	BP	glucan biosynthetic process	2.6e-14
GO:0006364	BP	rRNA processing	6.7e-14
GO:0005737	CC	cytoplasm	6.8e-14
GO:0016072	BP	rRNA metabolic process	8.5e-14
GO:0055044	CC	symplast	8.6e-14
GO:0009506	CC	plasmodesma	8.6e-14
GO:0005911	CC	cell-cell junction	9.1e-14
GO:0070013	CC	intracellular organelle lumen	9.1e-14
GO:0043233	CC	organelle lumen	9.1e-14
GO:0019288	BP	isopentenyl diphosphate biosynthetic process, mevalonate-independent pathway	1.1e-13
GO:0031974	CC	membrane-enclosed lumen	1.1e-13
GO:0048046	CC	apoplast	1.1e-13
GO:0030054	CC	cell junction	1.1e-13
GO:0031090	CC	organelle membrane	1.1e-13
GO:0006094	BP	gluconeogenesis	1.2e-13
GO:0006073	BP	cellular glucan metabolic process	1.4e-13
GO:0009240	BP	isopentenyl diphosphate biosynthetic process	1.9e-13
GO:0046490	BP	isopentenyl diphosphate metabolic process	1.9e-13
GO:0019682	BP	glyceraldehyde-3-phosphate metabolic process	2.5e-13
GO:0022626	CC	cytosolic ribosome	5.1e-13
GO:0046364	BP	monosaccharide biosynthetic process	5.5e-13
GO:0009657	BP	plastid organization	7.8e-13
GO:0006575	BP	cellular amino acid derivative metabolic process	8e-13
GO:0019319	BP	hexose biosynthetic process	8e-13
GO:0000023	BP	maltose metabolic process	8.3e-13
GO:0031981	CC	nuclear lumen	1.1e-12
GO:0050801	BP	ion homeostasis	1.5e-12
GO:0051707	BP	response to other organism	1.6e-12
GO:0034660	BP	ncRNA metabolic process	1.7e-12
GO:0055080	BP	cation homeostasis	2.1e-12
GO:0048878	BP	chemical homeostasis	2.3e-12
GO:0046165	BP	alcohol biosynthetic process	2.8e-12
GO:0005840	CC	ribosome	3e-12
GO:0044265	BP	cellular macromolecule catabolic process	3.7e-12
GO:0006576	BP	cellular biogenic amine metabolic process	3.9e-12
GO:0006081	BP	cellular aldehyde metabolic process	4e-12
GO:0008152	BP	metabolic process	4.9e-12
GO:0031975	CC	envelope	5.3e-12
GO:0031967	CC	organelle envelope	5.3e-12
GO:0006096	BP	glycolysis	5.7e-12
GO:0034470	BP	ncRNA processing	7e-12
GO:0042742	BP	defense response to bacterium	9.2e-12
GO:0009057	BP	macromolecule catabolic process	1e-11
GO:0044459	CC	plasma membrane part	1.1e-11
GO:0042446	BP	hormone biosynthetic process	1.4e-11
GO:0009607	BP	response to biotic stimulus	1.6e-11
GO:0033279	CC	ribosomal subunit	2.1e-11
GO:0009658	BP	chloroplast organization	2.6e-11
GO:0009987	BP	cellular process	3e-11
GO:0006730	BP	one-carbon metabolic process	3.4e-11
GO:0030529	CC	ribonucleoprotein complex	4.5e-11
GO:0006139	BP	nucleobase, nucleoside, nucleotide and nucleic acid metabolic process	4.6e-11
GO:0044445	CC	cytosolic part	5.2e-11
GO:0009617	BP	response to bacterium	6.6e-11
GO:0005774	CC	vacuolar membrane	1e-10
GO:0044437	CC	vacuolar part	1.2e-10
GO:0043414	BP	macromolecule methylation	1.4e-10
GO:0005984	BP	disaccharide metabolic process	1.7e-10
GO:0009311	BP	oligosaccharide metabolic process	2.4e-10
GO:0032259	BP	methylation	2.5e-10
GO:0006412	BP	translation	3.1e-10
GO:0006873	BP	cellular ion homeostasis	3.1e-10
GO:0055082	BP	cellular chemical homeostasis	4.1e-10
GO:0065008	BP	regulation of biological quality	5.5e-10
GO:0042592	BP	homeostatic process	6.1e-10
GO:0008299	BP	isoprenoid biosynthetic process	6.1e-10
GO:0019725	BP	cellular homeostasis	6.7e-10
GO:0003735	MF	structural constituent of ribosome	8.1e-10
GO:0006720	BP	isoprenoid metabolic process	8.7e-10
GO:0030003	BP	cellular cation homeostasis	1e-09
GO:0051716	BP	cellular response to stimulus	1.1e-09
GO:0006091	BP	generation of precursor metabolites and energy	1.1e-09
GO:0042445	BP	hormone metabolic process	1.3e-09
GO:0006733	BP	oxidoreduction coenzyme metabolic process	1.3e-09
GO:0043170	BP	macromolecule metabolic process	1.4e-09
GO:0044428	CC	nuclear part	1.6e-09
GO:0033554	BP	cellular response to stress	1.9e-09
GO:0005976	BP	polysaccharide metabolic process	2.1e-09
GO:0044093	BP	positive regulation of molecular function	2.4e-09
GO:0043085	BP	positive regulation of catalytic activity	2.4e-09
GO:0044085	BP	cellular component biogenesis	2.4e-09
GO:0046700	BP	heterocycle catabolic process	2.6e-09
GO:0044260	BP	cellular macromolecule metabolic process	2.8e-09
GO:0006457	BP	protein folding	3.7e-09
GO:0006098	BP	pentose-phosphate shunt	3.8e-09
GO:0006740	BP	NADPH regeneration	3.8e-09
GO:0006739	BP	NADP metabolic process	5.9e-09
GO:0010817	BP	regulation of hormone levels	7.2e-09
GO:0000271	BP	polysaccharide biosynthetic process	8.2e-09
GO:0055035	CC	plastid thylakoid membrane	8.8e-09
GO:0042651	CC	thylakoid membrane	8.8e-09
GO:0009414	BP	response to water deprivation	1e-08
GO:0044436	CC	thylakoid part	1.1e-08
GO:0051704	BP	multi-organism process	1.2e-08
GO:0006996	BP	organelle organization	1.2e-08
GO:0031976	CC	plastid thylakoid	1.4e-08
GO:0009534	CC	chloroplast thylakoid	1.4e-08
GO:0034357	CC	photosynthetic membrane	1.4e-08
GO:0009415	BP	response to water	1.5e-08
GO:0046496	BP	nicotinamide nucleotide metabolic process	1.6e-08
GO:0006769	BP	nicotinamide metabolic process	1.6e-08
GO:0043648	BP	dicarboxylic acid metabolic process	1.7e-08
GO:0005983	BP	starch catabolic process	1.7e-08
GO:0019362	BP	pyridine nucleotide metabolic process	2e-08
GO:0031984	CC	organelle subcompartment	2e-08
GO:0019438	BP	aromatic compound biosynthetic process	2.5e-08
GO:0009535	CC	chloroplast thylakoid membrane	2.8e-08
GO:0033692	BP	cellular polysaccharide biosynthetic process	3.3e-08
GO:0005618	CC	cell wall	3.4e-08
GO:0030312	CC	external encapsulating structure	3.7e-08
GO:0043603	BP	cellular amide metabolic process	4.3e-08
GO:0008654	BP	phospholipid biosynthetic process	4.4e-08
GO:0044264	BP	cellular polysaccharide metabolic process	5e-08
GO:0016829	MF	lyase activity	5e-08
GO:0009820	BP	alkaloid metabolic process	5.1e-08
GO:0005198	MF	structural molecule activity	5.7e-08
GO:0015934	CC	large ribosomal subunit	6.8e-08
GO:0051186	BP	cofactor metabolic process	9.9e-08
GO:0045036	BP	protein targeting to chloroplast	1e-07
GO:0006605	BP	protein targeting	1.2e-07
GO:0006952	BP	defense response	1.2e-07
GO:0070838	BP	divalent metal ion transport	1.2e-07
GO:0009251	BP	glucan catabolic process	1.2e-07
GO:0009409	BP	response to cold	1.2e-07
GO:0046395	BP	carboxylic acid catabolic process	1.3e-07
GO:0016054	BP	organic acid catabolic process	1.3e-07
GO:0006544	BP	glycine metabolic process	3.4e-07
GO:0051188	BP	cofactor biosynthetic process	5.3e-07
GO:0007030	BP	Golgi organization	5.3e-07
GO:0009719	BP	response to endogenous stimulus	5.5e-07
GO:0006972	BP	hyperosmotic response	5.5e-07
GO:0048037	MF	cofactor binding	6.4e-07
GO:0009295	CC	nucleoid	7e-07
GO:0032991	CC	macromolecular complex	7.2e-07
GO:0051169	BP	nuclear transport	7.4e-07
GO:0006913	BP	nucleocytoplasmic transport	7.4e-07
GO:0006979	BP	response to oxidative stress	7.4e-07
GO:0022625	CC	cytosolic large ribosomal subunit	9e-07
GO:0009605	BP	response to external stimulus	1e-06
GO:0016853	MF	isomerase activity	1e-06
GO:0006546	BP	glycine catabolic process	1.1e-06
GO:0006396	BP	RNA processing	1.3e-06
GO:0006644	BP	phospholipid metabolic process	1.3e-06
GO:0009066	BP	aspartate family amino acid metabolic process	1.6e-06
GO:0009071	BP	serine family amino acid catabolic process	1.7e-06
GO:0000272	BP	polysaccharide catabolic process	2.8e-06
GO:0070727	BP	cellular macromolecule localization	2.9e-06
GO:0019637	BP	organophosphate metabolic process	3.3e-06
GO:0009814	BP	defense response, incompatible interaction	3.8e-06
GO:0044247	BP	cellular polysaccharide catabolic process	4e-06
GO:0042398	BP	cellular amino acid derivative biosynthetic process	5.4e-06
GO:0051641	BP	cellular localization	5.4e-06
GO:0008104	BP	protein localization	6.1e-06
GO:0009408	BP	response to heat	6.4e-06
GO:0034599	BP	cellular response to oxidative stress	7e-06
GO:0006833	BP	water transport	7.8e-06
GO:0042044	BP	fluid transport	7.8e-06
GO:0005507	MF	copper ion binding	7.9e-06
GO:0045087	BP	innate immune response	8.3e-06
GO:0030170	MF	pyridoxal phosphate binding	8.4e-06
GO:0070279	MF	vitamin B6 binding	8.4e-06
GO:0016020	CC	membrane	9.2e-06
GO:0034613	BP	cellular protein localization	1e-05
GO:0046148	BP	pigment biosynthetic process	1.1e-05
GO:0009611	BP	response to wounding	1.4e-05
GO:0006886	BP	intracellular protein transport	1.5e-05
GO:0002376	BP	immune system process	1.5e-05
GO:0006955	BP	immune response	1.5e-05
GO:0006606	BP	protein import into nucleus	1.5e-05
GO:0051649	BP	establishment of localization in cell	1.8e-05
GO:0051170	BP	nuclear import	1.9e-05
GO:0006163	BP	purine nucleotide metabolic process	1.9e-05
GO:0009620	BP	response to fungus	1.9e-05
GO:0034504	BP	protein localization in nucleus	2.2e-05
GO:0006732	BP	coenzyme metabolic process	2.7e-05
GO:0003824	MF	catalytic activity	2.7e-05
GO:0033036	BP	macromolecule localization	2.9e-05
GO:0010467	BP	gene expression	3.2e-05
GO:0042646	CC	plastid nucleoid	4.3e-05
GO:0006800	BP	oxygen and reactive oxygen species metabolic process	4.5e-05
GO:0009416	BP	response to light stimulus	5.9e-05
GO:0010033	BP	response to organic substance	5.9e-05
GO:0015674	BP	di-, tri-valent inorganic cation transport	6.2e-05
GO:0006414	BP	translational elongation	6.3e-05
GO:0045184	BP	establishment of protein localization	7.1e-05
GO:0015031	BP	protein transport	7.1e-05
GO:0046417	BP	chorismate metabolic process	7.1e-05
GO:0009073	BP	aromatic amino acid family biosynthetic process	7.1e-05
GO:0044425	CC	membrane part	7.9e-05
GO:0070887	BP	cellular response to chemical stimulus	8e-05
GO:0042440	BP	pigment metabolic process	8.7e-05
GO:0065007	BP	biological regulation	9.3e-05
GO:0009067	BP	aspartate family amino acid biosynthetic process	9.5e-05
GO:0016043	BP	cellular component organization	9.6e-05
GO:0022627	CC	cytosolic small ribosomal subunit	0.0001
GO:0006164	BP	purine nucleotide biosynthetic process	0.00011
GO:0016860	MF	intramolecular oxidoreductase activity	0.00011
GO:0034614	BP	cellular response to reactive oxygen species	0.00012
GO:0016070	BP	RNA metabolic process	0.00012
GO:0009725	BP	response to hormone stimulus	0.00014
GO:0055066	BP	di-, tri-valent inorganic cation homeostasis	0.00014
GO:0009269	BP	response to desiccation	0.00015
GO:0009753	BP	response to jasmonic acid stimulus	0.00017
GO:0009314	BP	response to radiation	0.00018
GO:0042743	BP	hydrogen peroxide metabolic process	0.00021
GO:0009791	BP	post-embryonic development	0.00024
GO:0046907	BP	intracellular transport	0.00027
GO:0051082	MF	unfolded protein binding	0.0003
GO:0019842	MF	vitamin binding	0.0003
GO:0015935	CC	small ribosomal subunit	0.00032
GO:0071495	BP	cellular response to endogenous stimulus	0.00035
GO:0032502	BP	developmental process	0.00042
GO:0000302	BP	response to reactive oxygen species	0.00044
GO:0007275	BP	multicellular organismal development	0.00044
GO:0008610	BP	lipid biosynthetic process	0.00048
GO:0016109	BP	tetraterpenoid biosynthetic process	0.00049
GO:0016117	BP	carotenoid biosynthetic process	0.00049
GO:0003723	MF	RNA binding	0.0005
GO:0009737	BP	response to abscisic acid stimulus	0.00051
GO:0071489	BP	cellular response to red or far red light	0.00051
GO:0000478	BP	endonucleolytic cleavages during rRNA processing	0.00052
GO:0000469	BP	cleavages during rRNA processing	0.00052
GO:0016491	MF	oxidoreductase activity	0.00054
GO:0005777	CC	peroxisome	0.00055
GO:0042579	CC	microbody	0.00055
GO:0005886	CC	plasma membrane	0.00055
GO:0010043	BP	response to zinc ion	0.00059
GO:0019538	BP	protein metabolic process	0.00062
GO:0033365	BP	protein localization in organelle	0.00063
GO:0051179	BP	localization	0.00066
GO:0009627	BP	systemic acquired resistance	0.00069
GO:0051094	BP	positive regulation of developmental process	0.00069
GO:0031407	BP	oxylipin metabolic process	0.00071
GO:0010027	BP	thylakoid membrane organization	0.00072
GO:0009668	BP	plastid membrane organization	0.00072
GO:0042744	BP	hydrogen peroxide catabolic process	0.00073
GO:0051234	BP	establishment of localization	0.00074
GO:0032501	BP	multicellular organismal process	0.00077
GO:0016108	BP	tetraterpenoid metabolic process	0.00081
GO:0016116	BP	carotenoid metabolic process	0.00081
GO:0070301	BP	cellular response to hydrogen peroxide	0.0009
GO:0031163	BP	metallo-sulfur cluster assembly	0.00096
GO:0016226	BP	iron-sulfur cluster assembly	0.00096
GO:0048518	BP	positive regulation of biological process	0.00098
MF; Molecular Function, CC; Cellular Component, BP; Biological Process

## Sheet: Table S9
Table S9 GO terms of down-regulated genes after 72 h A. candida inoculation in ‘Nanane’
GO accession number	Term type	Term	FDR
GO:0010033	BP	response to organic substance	1.1e-28
GO:0009743	BP	response to carbohydrate stimulus	1.1e-28
GO:0010200	BP	response to chitin	8.9e-27
GO:0009628	BP	response to abiotic stimulus	4.7e-25
GO:0009719	BP	response to endogenous stimulus	8.3e-23
GO:0042398	BP	cellular amino acid derivative biosynthetic process	2.2e-22
GO:0009605	BP	response to external stimulus	4.3e-22
GO:0006575	BP	cellular amino acid derivative metabolic process	7.2e-22
GO:0042221	BP	response to chemical stimulus	8e-22
GO:0009725	BP	response to hormone stimulus	9.7e-22
GO:0050896	BP	response to stimulus	1.3e-21
GO:0009698	BP	phenylpropanoid metabolic process	2.8e-20
GO:0009812	BP	flavonoid metabolic process	9.1e-19
GO:0044283	BP	small molecule biosynthetic process	1.3e-17
GO:0009611	BP	response to wounding	1.9e-17
GO:0006950	BP	response to stress	2.2e-17
GO:0009813	BP	flavonoid biosynthetic process	7.9e-17
GO:0009737	BP	response to abscisic acid stimulus	1.3e-16
GO:0009755	BP	hormone-mediated signaling pathway	1.4e-16
GO:0023052	BP	signaling	1e-15
GO:0071495	BP	cellular response to endogenous stimulus	1.2e-15
GO:0009414	BP	response to water deprivation	1.2e-15
GO:0023033	BP	signaling pathway	1.3e-15
GO:0032870	BP	cellular response to hormone stimulus	1.4e-15
GO:0009415	BP	response to water	2e-15
GO:0002679	BP	respiratory burst during defense response	4.1e-15
GO:0045730	BP	respiratory burst	4.1e-15
GO:0009699	BP	phenylpropanoid biosynthetic process	8.1e-15
GO:0006970	BP	response to osmotic stress	1.2e-14
GO:0019748	BP	secondary metabolic process	1.2e-14
GO:0023034	BP	intracellular signaling pathway	2.1e-14
GO:0009411	BP	response to UV	3.3e-14
GO:0009723	BP	response to ethylene stimulus	4.7e-14
GO:0006519	BP	cellular amino acid and derivative metabolic process	8e-14
GO:0009651	BP	response to salt stress	8e-14
GO:0000160	BP	two-component signal transduction system (phosphorelay)	1.1e-13
GO:0007242	BP	intracellular signaling cascade	2.4e-13
GO:0009753	BP	response to jasmonic acid stimulus	3.9e-13
GO:0071310	BP	cellular response to organic substance	6.3e-13
GO:0007165	BP	signal transduction	6.9e-13
GO:0009416	BP	response to light stimulus	1.1e-12
GO:0023046	BP	signaling process	2.7e-12
GO:0023060	BP	signal transmission	2.7e-12
GO:0006952	BP	defense response	3e-12
GO:0002252	BP	immune effector process	3.5e-12
GO:0051716	BP	cellular response to stimulus	1.6e-11
GO:0070887	BP	cellular response to chemical stimulus	2.7e-11
GO:0009314	BP	response to radiation	2.8e-11
GO:0050789	BP	regulation of biological process	3.3e-11
GO:0006725	BP	cellular aromatic compound metabolic process	4.1e-11
GO:0065007	BP	biological regulation	4.5e-11
GO:0009873	BP	ethylene mediated signaling pathway	1.1e-10
GO:0010224	BP	response to UV-B	3.3e-10
GO:0071369	BP	cellular response to ethylene stimulus	6.5e-10
GO:0002376	BP	immune system process	9.2e-10
GO:0006955	BP	immune response	9.2e-10
GO:0050794	BP	regulation of cellular process	1.3e-09
GO:0009409	BP	response to cold	2.3e-09
GO:0045087	BP	innate immune response	2.3e-09
GO:0030528	MF	transcription regulator activity	8.4e-09
GO:0051707	BP	response to other organism	9.5e-09
GO:0019438	BP	aromatic compound biosynthetic process	1.5e-08
GO:0042538	BP	hyperosmotic salinity response	1.5e-08
GO:0043455	BP	regulation of secondary metabolic process	1.5e-08
GO:0009751	BP	response to salicylic acid stimulus	1.6e-08
GO:0009607	BP	response to biotic stimulus	2.4e-08
GO:0003700	MF	transcription factor activity	1.1e-07
GO:0009266	BP	response to temperature stimulus	1.7e-07
GO:0009612	BP	response to mechanical stimulus	1.7e-07
GO:0046283	BP	anthocyanin metabolic process	1.7e-07
GO:0031326	BP	regulation of cellular biosynthetic process	3.8e-07
GO:0009889	BP	regulation of biosynthetic process	3.9e-07
GO:0006972	BP	hyperosmotic response	4.6e-07
GO:0009733	BP	response to auxin stimulus	5.7e-07
GO:0080090	BP	regulation of primary metabolic process	1e-06
GO:0044281	BP	small molecule metabolic process	1.4e-06
GO:0031323	BP	regulation of cellular metabolic process	2.2e-06
GO:0033554	BP	cellular response to stress	2.3e-06
GO:0019222	BP	regulation of metabolic process	2.4e-06
GO:0009620	BP	response to fungus	3e-06
GO:0009963	BP	positive regulation of flavonoid biosynthetic process	3.1e-06
GO:0009626	BP	plant-type hypersensitive response	4.8e-06
GO:0034050	BP	host programmed cell death induced by symbiont	5.3e-06
GO:0010264	BP	myo-inositol hexakisphosphate biosynthetic process	5.5e-06
GO:0006021	BP	inositol biosynthetic process	5.5e-06
GO:0032958	BP	inositol phosphate biosynthetic process	5.5e-06
GO:0033517	BP	myo-inositol hexakisphosphate metabolic process	5.5e-06
GO:0051704	BP	multi-organism process	6.8e-06
GO:0080135	BP	regulation of cellular response to stress	7.7e-06
GO:0030968	BP	endoplasmic reticulum unfolded protein response	9.8e-06
GO:0070838	BP	divalent metal ion transport	9.8e-06
GO:0034620	BP	cellular response to unfolded protein	1.1e-05
GO:0006986	BP	response to unfolded protein	1.1e-05
GO:0071215	BP	cellular response to abscisic acid stimulus	1.2e-05
GO:0046173	BP	polyol biosynthetic process	1.2e-05
GO:0010363	BP	regulation of plant-type hypersensitive response	1.2e-05
GO:0009888	BP	tissue development	1.3e-05
GO:0032559	MF	adenyl ribonucleotide binding	1.3e-05
GO:0001883	MF	purine nucleoside binding	1.3e-05
GO:0030554	MF	adenyl nucleotide binding	1.3e-05
GO:0001882	MF	nucleoside binding	1.3e-05
GO:0006355	BP	regulation of transcription, DNA-dependent	1.5e-05
GO:0006633	BP	fatty acid biosynthetic process	1.5e-05
GO:0071445	BP	cellular response to protein stimulus	1.5e-05
GO:0015674	BP	di-, tri-valent inorganic cation transport	1.5e-05
GO:0045449	BP	regulation of transcription	1.5e-05
GO:0009738	BP	abscisic acid mediated signaling pathway	1.6e-05
GO:0009718	BP	anthocyanin biosynthetic process	1.6e-05
GO:0051252	BP	regulation of RNA metabolic process	1.6e-05
GO:0006984	BP	ER-nuclear signaling pathway	1.7e-05
GO:0006612	BP	protein targeting to membrane	1.7e-05
GO:0044238	BP	primary metabolic process	1.8e-05
GO:0071216	BP	cellular response to biotic stimulus	1.9e-05
GO:0043067	BP	regulation of programmed cell death	1.9e-05
GO:0005886	CC	plasma membrane	1.9e-05
GO:0012501	BP	programmed cell death	2.1e-05
GO:0006595	BP	polyamine metabolic process	2.2e-05
GO:0008219	BP	cell death	2.9e-05
GO:0009962	BP	regulation of flavonoid biosynthetic process	2.9e-05
GO:0016265	BP	death	2.9e-05
GO:0010941	BP	regulation of cell death	3e-05
GO:0043647	BP	inositol phosphate metabolic process	3.4e-05
GO:0010468	BP	regulation of gene expression	3.6e-05
GO:0009058	BP	biosynthetic process	3.8e-05
GO:0045088	BP	regulation of innate immune response	4.2e-05
GO:0006816	BP	calcium ion transport	4.2e-05
GO:0080134	BP	regulation of response to stress	4.3e-05
GO:0048583	BP	regulation of response to stimulus	4.3e-05
GO:0002682	BP	regulation of immune system process	4.4e-05
GO:0050776	BP	regulation of immune response	4.4e-05
GO:0010556	BP	regulation of macromolecule biosynthetic process	4.6e-05
GO:0044249	BP	cellular biosynthetic process	5.2e-05
GO:0009744	BP	response to sucrose stimulus	5.4e-05
GO:0048856	BP	anatomical structure development	5.4e-05
GO:0009867	BP	jasmonic acid mediated signaling pathway	5.5e-05
GO:0071395	BP	cellular response to jasmonic acid stimulus	5.5e-05
GO:0031347	BP	regulation of defense response	5.7e-05
GO:0032501	BP	multicellular organismal process	5.9e-05
GO:0006598	BP	polyamine catabolic process	6.1e-05
GO:0048768	BP	root hair cell tip growth	6.3e-05
GO:0034285	BP	response to disaccharide stimulus	6.7e-05
GO:0019219	BP	regulation of nucleobase, nucleoside, nucleotide and nucleic acid metabolic process	7.4e-05
GO:0009805	BP	coumarin biosynthetic process	9e-05
GO:0009804	BP	coumarin metabolic process	9e-05
GO:0017076	MF	purine nucleotide binding	9e-05
GO:0032555	MF	purine ribonucleotide binding	9e-05
GO:0032553	MF	ribonucleotide binding	9e-05
GO:0051171	BP	regulation of nitrogen compound metabolic process	0.0001
GO:0044459	CC	plasma membrane part	0.0001
GO:0009692	BP	ethylene metabolic process	0.00011
GO:0009693	BP	ethylene biosynthetic process	0.00011
GO:0048731	BP	system development	0.00011
GO:0048513	BP	organ development	0.00011
GO:0006020	BP	inositol metabolic process	0.00011
GO:0007275	BP	multicellular organismal development	0.00012
GO:0043449	BP	cellular alkene metabolic process	0.00013
GO:0043450	BP	alkene biosynthetic process	0.00013
GO:0009863	BP	salicylic acid mediated signaling pathway	0.00013
GO:0071446	BP	cellular response to salicylic acid stimulus	0.00013
GO:0016740	MF	transferase activity	0.00013
GO:0003824	MF	catalytic activity	0.00013
GO:0003677	MF	DNA binding	0.00014
GO:0006631	BP	fatty acid metabolic process	0.00016
GO:0006351	BP	transcription, DNA-dependent	0.00016
GO:0006350	BP	transcription	0.00016
GO:0032774	BP	RNA biosynthetic process	0.00017
GO:0009987	BP	cellular process	0.00017
GO:0002213	BP	defense response to insect	0.00018
GO:0032502	BP	developmental process	0.00018
GO:0060255	BP	regulation of macromolecule metabolic process	0.00018
GO:0042440	BP	pigment metabolic process	0.00019
GO:0005524	MF	ATP binding	0.00019
GO:0048509	BP	regulation of meristem development	0.00021
GO:0019751	BP	polyol metabolic process	0.00022
GO:0044237	BP	cellular metabolic process	0.00022
GO:0048507	BP	meristem development	0.00023
GO:0016301	MF	kinase activity	0.00023
GO:0005488	MF	binding	0.00025
GO:0034976	BP	response to endoplasmic reticulum stress	0.00026
GO:0008152	BP	metabolic process	0.00029
GO:0009625	BP	response to insect	0.00034
GO:0004428	MF	inositol or phosphatidylinositol kinase activity	0.00036
GO:0006576	BP	cellular biogenic amine metabolic process	0.00037
GO:0040007	BP	growth	0.00039
GO:0022622	BP	root system development	0.00046
GO:0048364	BP	root development	0.00046
GO:0016773	MF	phosphotransferase activity, alcohol group as acceptor	0.00047
GO:0044106	BP	cellular amine metabolic process	0.00048
GO:0006468	BP	protein amino acid phosphorylation	0.00059
GO:0071496	BP	cellular response to external stimulus	0.0006
GO:0006790	BP	sulfur metabolic process	0.00063
GO:0051179	BP	localization	0.00074
GO:0016758	MF	transferase activity, transferring hexosyl groups	0.00078
GO:0004672	MF	protein kinase activity	0.00078
GO:0034641	BP	cellular nitrogen compound metabolic process	0.0008
GO:0009694	BP	jasmonic acid metabolic process	0.00082
GO:0007623	BP	circadian rhythm	0.00083
GO:0046148	BP	pigment biosynthetic process	0.00083
GO:0048511	BP	rhythmic process	0.00083
GO:0005515	MF	protein binding	0.00085
GO:0000166	MF	nucleotide binding	0.00095
MF; Molecular Function, CC; Cellular Component, BP; Biological Process

[truncated: 3 more sheets: Table S10, Table S11, Table S12]
